# Supplementary material for: Natural human knockouts and Mendelian disorders: deep phenotyping in Italian isolates
Source: Eur J Hum Genet. 2021 Mar 16;29(8):1272–81. doi: 10.1038/s41431-021-00850-9 (PMC8384846; doi:10.1038/s41431-021-00850-9)
Supplement: Supplementary file 1 — Supplementary Table 1 [file 41431_2021_850_MOESM1_ESM.xlsx]

## Sheet: supplementary_table_1
Supplementary Table 1. Variants retained after filtering for OMIM disease-associated genes. Starting from the initial list of 506 putative LoF variants, only those overlapping OMIM disease-associated genes were selected and are reported in this Table. Gene: list of genes carrying the selected variants. HGVS genomic nomenclature: variants description according to the Human Genome Variation Society…
Gene	Chromosome	HGVS genomic nomenclature	rsID	gnomAD frequency
ACADSB	10	NC_000010.10:g.124797364G>A	rs147936696	0.00027
ACTN3	11	NC_000011.9:g.66328095T>C	rs1815739	0.5522
AMPD1	1	NC_000001.10:g.115236057G>A	rs17602729	0.08716
ASCC1	10	NC_000010.10:g.73964243G>C	rs11000217	0.04773
C7	5	NC_000005.9:g.40980013T>C	rs201240159	0.00028
CD36	7	NC_000007.13:g.80303298G>A	rs375042355	2e-05
CDH15	16	NC_000016.9:g.89261482C>A	rs2270416	0.06455
CDH23	10	NC_000010.10:g.73157034_73157038del	rs1359892277	0.1087
CDH23	10	NC_000010.10:g.73157034_73157035insCGAGG	rs1359892277	0.3921
CLEC7A	12	NC_000012.11:g.10271087A>C	rs16910526	0.06063
CTU2	16	NC_000016.9:g.88780641_88780646del	rs11278302	0.7969
CTU2	16	NC_000016.9:g.88780634_88780635insGGTG	rs149847195	0.1085
DNAH11	7	NC_000007.13:g.21582963G>T	rs2285943	0.4387
DYX1C1	15	NC_000015.9:g.55722882C>A	rs57809907	0.1116
EPCAM	2	NC_000002.11:g.47572363G>C	rs17036526	0.2515
ETFB	19	NC_000019.9:g.51857614_51857615insC	rs141529162	0.03313
F12	5	NC_000005.9:g.176829461C>T	rs199988476	0.00039
FANCL	2	NC_000002.11:g.58468447A>G	rs761291501	5e-05
FCN3	1	NC_000001.10:g.27699673del	rs532781899	0.01618
FLG	1	NC_000001.10:g.152285861G>A	rs61816761	0.00939
FLG2	1	NC_000001.10:g.152323132G>T	rs12568784	0.2318
FUT2	19	NC_000019.9:g.49206674G>A	rs601338	0.3876
GJB4	1	NC_000001.10:g.35227010_35227013del	rs146812843	0.03264
GPR68	14	NC_000014.8:g.91700389C>A	rs61745752	0.00092
GRK1	13	NC_000013.10:g.114322401G>A	rs1191610272	0
H6PD	1	NC_000001.10:g.9304987_9304994del	rs139855605	0.1546
HSPD1	2	NC_000002.11:g.198381454del	rs374523485	0.01081
KISS1	1	NC_000001.10:g.204159612del	rs71745629	0.223
KRT83	12	NC_000012.11:g.52711549G>T	rs2857667	0.00584
KRT83	12	NC_000012.11:g.52711747C>A	rs146753414	0.01202
LFNG	7	NC_000007.13:g.2552909_2552910insGATG	rs34637446	0.3438
LGI4	19	NC_000019.9:g.35622287del	rs770752678	3e-05
LOXHD1	18	NC_000018.9:g.44236995A>T	rs36024592	0.03049
LPA	6	NC_000006.11:g.161006077C>T	rs41272114	0.03917
LPL	8	NC_000008.10:g.19819724C>G	rs328	0.09158
MADD	11	NC_000011.9:g.47306630C>T	rs35233100	0.03886
MPO	17	NC_000017.10:g.56350831_56350844del	rs536522394	0.00078
MTMR2	11	NC_000011.9:g.95615699_95615700insAATAAAATAA	rs954454672	0.02074
MYO1C	17	NC_000017.10:g.1386153A>C	rs115519639	0.0162
NDUFB9	8	NC_000008.10:g.125579990C>T	rs6470252	0.6469
PEX10	1	NC_000001.10:g.2343828A>C	–	NA
PGAM2	7	NC_000007.13:g.44104494del	rs747947171	4e-05
PNPLA1	6	NC_000006.11:g.36274148T>A	rs45621032	0.01141
POMT1	9	NC_000009.11:g.134385435C>T	rs3887873	0.1041
PRODH	22	NC_000022.10:g.18912677C>T	rs11913840	0.04058
PYGL	14	NC_000014.8:g.51378593del	rs11356035	0.4422
RAC3	17	NC_000017.10:g.79989638A>C	–	NA
RNASEH2B	13	NC_000013.10:g.51530596_51530597insA	rs75254367	0.03856
RP1L1	8	NC_000008.10:g.10480385_10480386insA	rs771427543	0.00143
SON	21	NC_000021.8:g.34948697del	rs34373121	0.9996
SON	21	NC_000021.8:g.34948685dup	rs34377180	0.9996
SYNE2	14	NC_000014.8:g.64560092G>A	rs2781377	0.08483
TBCK	4	NC_000004.11:g.107156462C>T	rs34961213	0.1568
TMEM216	11	NC_000011.9:g.61165741G>C	rs10897158	0.819
TMEM216	11	NC_000011.9:g.61165731_61165732insA	rs11382548	0.8671
TMPRSS3	21	NC_000021.8:g.43803311_43803312insAT	rs34966432	0.1185
TMPRSS6	22	NC_000022.10:g.37465413_37465417del	rs60484081	0.2742
TNFAIP3	6	NC_000006.11:g.138188674_138188697del	rs529176918	0.05512
TRPM1	15	NC_000015.9:g.31294714C>A	rs3784589	0.06316
TUBA8	22	NC_000022.10:g.18628715C>T	rs361534	0.521
VDR	12	NC_000012.11:g.48272895A>G	rs2228570	0.6313
VWA3B	2	NC_000002.11:g.98779439G>T	rs62154921	0.02993
